# Supplementary material for: Limosilactobacillus reuteri DSM 17938 Produce Bioactive Components during Formulation in Sucrose
Source: Microorganisms. 2024 Oct 12;12(10):2058. doi: 10.3390/microorganisms12102058 (PMC11510291; doi:10.3390/microorganisms12102058)
Supplement: Supplementary file 1 [file microorganisms-12-02058-s001.zip]

Archive with 1 entries (1 files):
- microorganisms-3216171-supplementary.pdf
